# Supplementary material for: Mosquito densovirus significantly reduces the vector susceptibility to dengue virus serotype 2 in Aedes albopictus mosquitoes (Diptera: Culicidae)
Source: Infect Dis Poverty. 2023 May 9;12:48. doi: 10.1186/s40249-023-01099-8 (PMC10169196; doi:10.1186/s40249-023-01099-8)
Supplement: Supplementary file 1 — Additional file 1: Table S1. Illumina sequencing datasets of field-caught mosquitoes used in prevalence analysis of mosquito densovirus. [file 40249_2023_1099_MOESM1_ESM.xlsx]

## Sheet: Sheet1
Table S1. Illumina sequencing datasets of field-caught mosquito used in the prevalence analysis of mosquito densovirus .
Location	NCBI/CNGB accession number	Sample name	Number of mosquitoes	Totaol reads	Reads count of MDV	CPM of MDV	Positive rates (%) of MDV	Minimum infection rate
Yunnan	SRR7204303	Sample1	4400	7486421	158.5	21.1717	66.6667	0.000327869
	SRR7204304	Sample2	900	7908381	0	0
	SRR7204305	Sample3	800	7569503	354723	46862.1
Shanxi	CNX0205869	AnAug	300	4399611	0	0	0	0
	CNX0205872	AnJul	64	6048963	0	0
	CNX0205875	CxpAug	2750	9988238	0	0
	CNX0205878	CxpJul	2104	23805029	0	0
	CNX0205882	CxtAug	900	7649047	0	0
	CNX0205885	CxtJul	503	6326785	0	0
Gansu	CNX0205867	AnAug	200	4623081	0	0	40	0.000504796
	CNX0205870	AnJul	33	7552082	0	0
	CNX0205876	CxpJul	1647	11213465	31	2.76453
	CNX0205880	CxtAug	1300	6516417	0	0
	CNX0205883	CxtJul	782	7548369	20	2.64958
Ningxia	CNX0205865	AeAug	810	6476531	9	1.38963	18.1818	0.000161799
	CNX0205866	AeJul	374	5964680	0	0
	CNX0205868	AnAug	270	4156785	0	0
	CNX0205871	AnJul	1034	4712515	0	0
	CNX0205873	AnJun	39	3967570	0	0
	CNX0205874	CxpAug	207	2727146	0	0
	CNX0205877	CxpJul	2139	20162279	0	0
	CNX0205879	CxpJun	1651	15963773	0	0
	CNX0205881	CxtAug	4370	12406816	121	9.7527
	CNX0205884	CxtJul	1440	23773898	0	0
	CNX0205886	CxtJun	27	1089300	0	0
Guangzhou	SRR13593368	SR	295	21700385	0	0	25	0.0010101
	SRR13593369	SU	282	23163560	50	2.15856
	SRR13593370	WR	208	22553128	0	0
	SRR13593371	WU	205	22241487	0	0

## Sheet: Sheet2
Location	Sample	Totaol reads	Total reads	MDV reads	MDV CPM	MDV positive rates
Yunnan	Sample1	8800000	317	158.5	18.0114
	Sample2	8800000	0	0	0
	Sample3	8800000	709446	354723	40309.4	0.666667
Shanxi	AnAug	4399611	0	0	0
	AnJul	6048963	0	0	0
	CxpAug	9988238	0	0	0
	CxpJul	23805029	0	0	0
	CxtAug	7649047	0	0	0
	CxtJul	6326785	0	0	0	0
Gansu	AnAug	4623081	0	0	0
	AnJul	7552082	0	0	0
	CxpJul	11213465	62	31	2.76453
	CxtAug	6516417	0	0	0
	CxtJul	7548369	40	20	2.64958	0.4
Ningxia	AeAug	6476531	18	9	1.38963
	AeJul	5964680	0	0	0
	AnAug	4156785	0	0	0
	AnJul	4712515	0	0	0
	AnJun	3967570	0	0	0
	CxpAug	2727146	0	0	0
	CxpJul	20162279	0	0	0
	CxpJun	15963773	0	0	0
	CxtAug	12406816	242	121	9.7527
	CxtJul	23773898	0	0	0
	CxtJun	1089300	0	0	0	0.181818
Guangzhou	SC	21700385	0	0	0
	SV	23163560	100	50	2.15856
	WC	22553128	0	0	0
	WV	22241487	0	0	0	0.25
