# Supplementary material for: Mosquito densovirus significantly reduces the vector susceptibility to dengue virus serotype 2 in Aedes albopictus mosquitoes (Diptera: Culicidae)
Source: Infect Dis Poverty. 2023 May 9;12:48. doi: 10.1186/s40249-023-01099-8 (PMC10169196; doi:10.1186/s40249-023-01099-8)
Supplement: Supplementary file 2 — Additional file 2: Table S2. Accession number of the mosquito densovirus reference. [file 40249_2023_1099_MOESM2_ESM.xlsx]

## Sheet: Sheet1
Table S2. Accession number of mosquito densovirus reference.
Accession ID	Sequence name	Length (bp)
NC_012685.1	Culex pipiens densovirus	5759
FJ810126.1	Culex pipiens densovirus	5759
MH550148.1	Aedes albopictus densovirus isolate NC01_L3_1_trimmed_contig_5889-RC	3937
MH188047.1	Culex densovirus strain CDenV/Madera-5	4678
MH188045.1	Culex densovirus strain CDenV/Madera-4	3805
MH188044.1	Culex densovirus strain CDenV/Madera-3	3991
MH188042.1	Culex densovirus strain CDenV/Madera-1	3608
NC_004285.1	Aedes albopictus densovirus 2 DNA	4176
X74945.1	Aedes albopictus densovirus 2 DNA	4176
AY095351.2	Aedes albopictus C6/36 cell densovirus non-structural protein 1 (NS-1)	4094
FJ805445.1	Culex densovirus 0507JS11 non-structural protein 1 (NS1) and NSP2 (NS2) genes	3977
MT661595.1	Aedes aegypti densovirus isolate DF/19	3898
MK182384.1	Aedes albopictus densovirus 7 isolate GZ07	4048
KX603698.1	Aedes albopictus densovirus 5 strain GZ05	4073
AY310877.1	Aedes albopictus C6/36 cell densovirus non-structural protein 1	4006
NC_012636.1	Aedes aegypti densovirus 2 strain 0814616	3776
FJ360744.1	Aedes aegypti densovirus 2 strain 0814616	3776
KM975734.1	Mosquito densovirus HB-3	3724
NC_015115.1	Mosquito densovirus BR/07	3893
M37899.1	Aedes aegypti densovirus 1 genomic sequence	3978
GU452720.1	Mosquito densovirus BR/07	3893
NC_011317.1	Anopheles gambiae densonucleosis virus	4139
EU233812.1	Anopheles gambiae densonucleosis virus	4139
MT498824.1	Broome densovirus 1 isolate BDV1/pool-1	5216
AY605055.1	Haemagogus equinus densovirus	3986
MF094135.1	Ambidensovirus sp.	3693
